# Supplementary material for: The Potential of Corchorus olitorius Seeds Buccal Films for Treatment of Recurrent Minor Aphthous Ulcerations in Human Volunteers
Source: Molecules. 2022 Oct 18;27(20):7020. doi: 10.3390/molecules27207020 (PMC9610436; doi:10.3390/molecules27207020)
Supplement: Supplementary file 1 [file molecules-27-07020-s001.zip]

Archive with 1 entries (1 files):
- molecules-1929998-supplementary.pdf
